# Supplementary material for: Ecotoxicological Effects of TiO2 P25 Nanoparticles Aqueous Suspensions on Zebrafish (Danio rerio) Eleutheroembryos
Source: Nanomaterials (Basel). 2024 Feb 17;14(4):373. doi: 10.3390/nano14040373 (PMC10893039; doi:10.3390/nano14040373)
Supplement: Supplementary file 1 [file nanomaterials-14-00373-s001.zip]

Archive with 1 entries (1 files):
- nanomaterials-2838148-supplementary.pdf
